# Supplementary material for: Crystal structure of the receptor binding domain of the spike glycoprotein of human betacoronavirus HKU1
Source: Nat Commun. 2017 May 23;8:15216. doi: 10.1038/ncomms15216 (PMC5529671; doi:10.1038/ncomms15216)
Supplement: Supplementary Data 1 — Glycan screening array to identify the sugar binding to 1A-S310-677aa. [file ncomms15216-s2.xlsx]

## Sheet: Sheet1
Chart Number	1A-CTD 200ug/ml Slide#17245 GenePix P648 CFG#3168 v5.2 Alexa488 3/11/15 HJ	AvgMeanS-B w/o MIN/MAX	StDev	%CV
171	Galb1-4Glcb-Sp0	7732	787.989	10.1913
11	Neu5Acb-Sp8	5875.75	1670.52	28.4307
500	Fuca1-2(6S)Galb1-3(6S)GlcNAcb-Sp0	5142.75	2990.39	58.1478
540	Galb1-4GlcNAcb1-3Galb1-4GlcNAcb1-2Mana1-6(Galb1-4GlcNAcb1-3Galb1-4GlcNAcb1-2Mana1-3)Manb1-4GlcNAcb1-4GlcNAcb-Sp12	4642.25	529.838	11.4134
303	GlcNAcb1-6(Galb1-4GlcNAcb1-3)Galb1-4GlcNAc-Sp0	4631.5	481.139	10.3884
309	GlcNAcb1-3Man-Sp10	3604.75	93.3966	2.59093
106	Gala1-3(Fuca1-2)Galb1-4Glcb-Sp0	2801	4481.76	160.006
288	Neu5Aca2-3Galb1-4GlcNAcb1-6(Galb1-3)GalNAca-Sp14	2792	345.266	12.3663
280	Neu5Gca2-3Galb1-3(Fuca1-4)GlcNAcb-Sp0	2313.5	622.857	26.9227
350	Mana1-6(Galb1-4GlcNAcb1-2Mana1-3)Manb1-4GlcNAcb1-4GlcNAcb-Sp12	2209.5	1468.91	66.4813
2	Glca-Sp8	2183	302.451	13.8548
472	Fuca1-2Galb1-3(Fuca1-4)GlcNAcb1-2Mana1-6(Fuca1-2Galb1-3(Fuca1-4)GlcNAcb1-2Mana1-3)Manb1-4GlcNAcb1-4(Fuca1-6)GlcNAcb1-4(Fuca1-6)GlcNAcb-Sp19	2118.75	320.834	15.1426
27	(3S)Galb1-4(6S)Glcb-Sp8	2082.5	488.365	23.4509
374	Fuca1-4(Fuca1-2Galb1-3)GlcNAcb1-2Mana1-3(Fuca1-4(Fuca1-2Galb1-3)GlcNAcb1-2Mana1-3)Manb1-4GlcNAcb1-4GlcNAcb-Sp19	2054.75	469.585	22.8536
477	Neu5Aca2-3Galb1-4GlcNAcb1-2Mana-Sp0	1957.25	162.648	8.31001
521	Gala1-3(Fuca1-2)Galb1-4GlcNAcb1-2Mana-Sp0	1888.5	299.103	15.8381
447	Galb1-4GlcNAcb1-2Mana-Sp0	1750.25	284.267	16.2415
475	Galb1-3GlcNAcb1-2Mana1-6(GlcNAcb1-4)(Galb1-3GlcNAcb1-2Mana1-3)Manb1-4GlcNAcb1-4GlcNAcb-Sp21	1742	213.529	12.2577
364	Fuca1-4(Galb1-3)GlcNAcb1-2Mana1-6(Fuca1-4(Galb1-3)GlcNAcb1-2Mana1-3)Manb1-4GlcNAcb1-4(Fuca1-6)GlcNAcb-Sp22	1593	252.194	15.8314
7	Fuca-Sp9	1462	453.597	31.0258
78	Fuca1-2Galb-Sp8	1455	738.716	50.7708
399	Fuca1-2Galb1-4GlcNAcb1-3GalNAca-Sp14	1451.75	106.806	7.35707
292	Galb1-4(Fuca1-3)GlcNAcb1-3Galb1-3(Fuca1-4)GlcNAcb-Sp0	1443.75	536.039	37.1282
473	Neu5Aca2-3Galb1-3GlcNAcb1-6(Neu5Aca2-3Galb1-3GlcNAcb1-2)Mana1-6(Neu5Aca2-3Galb1-3GlcNAcb1-2Mana1-3)Manb1-4GlcNAcb1-4GlcNAcb-Sp19	1349.75	167.273	12.3929
544	GlcNAcb1-3Galb1-4GlcNAcb1-3Galb1-4GlcNAcb1-2Mana1-6(GlcNAcb1-3Galb1-4GlcNAcb1-3Galb1-4GlcNAcb1-2Mana1-3)Manb1-4GlcNAcb1-4GlcNAcb-Sp12	1322.25	373.41	28.2405
51	Mana1-6(Mana1-3)Manb1-4GlcNAcb1-4GlcNAcb-Sp13	1196	289.909	24.2399
371	Gala1-3Galb1-4(Fuca1-3)GlcNAcb1-2Mana1-6(Gala1-3Galb1-4(Fuca1-3)GlcNAcb1-2Mana1-3)Manb1-4GlcNAcb1-4GlcNAcb-Sp20	1178	134.697	11.4344
198	Glcb1-4Glcb-Sp8	1177	253.857	21.5681
236	Neu5Aca2-3GalNAca-Sp8	1168.75	556.908	47.6499
445	Fuca1-2Galb1-4(Fuca1-3)GlcNAcb1-2Mana1-6(Fuca1-2Galb1-4(Fuca1-3)GlcNAcb1-4(Fuca1-2Galb1-4(Fuca1-3)GlcNAcb1-2)Mana1-3)Manb1-4GlcNAcb1-4GlcNAcb-Sp12	1160.25	208.126	17.938
319	Galb1-4GlcNAcb1-2Mana1-6(Neu5Aca2-6Galb1-4GlcNAcb1-2Mana1-3)Manb1-4GlcNAcb1-4GlcNAcb-Sp12	1129.75	397.85	35.2157
3	Mana-Sp8	1101.25	457.61	41.5537
136	Neu5Aca2-6(Galb1-3)GalNAca-Sp14	1092.25	123.931	11.3464
5	GalNAca-Sp15	1080.25	899.507	83.2684
423	GalNAca1-3(Fuca1-2)Galb1-3GlcNAcb1-3GalNAc-Sp14	1061.25	88.0961	8.30116
6	Fuca-Sp8	1056	126.683	11.9965
361	Fuca1-2Galb1-4(Fuca1-3)GlcNAcb1-2Mana1-6(Fuca1-2Galb1-4(Fuca1-3)GlcNAcb1-2Mana1-3)Manb1-4GlcNAcb1-4GlcNAb-Sp20	1040.75	68.6264	6.59394
9	Neu5Aca-Sp8	1036.5	65.9419	6.36198
31	(3S)Galb1-3GlcNAcb-Sp8	1026	372.699	36.3255
29	(3S)Galb1-3GalNAca-Sp8	1001.25	149.076	14.889
498	Fuca1-2Galb1-4GlcNAcb1-2Mana-Sp0	997.5	149.382	14.9756
41	(6P)Mana-Sp8	991.75	142.43	14.3615
327	Neu5,9Ac2a2-3Galb1-4GlcNAcb-Sp0	978.75	915.111	93.498
148	Galb1-3GlcNAcb1-3Galb1-4Glcb-Sp10	941.25	262.111	27.8471
8	Rhaa-Sp8	930.25	117.795	12.6627
125	Galb1-2Galb-Sp8	925.25	208.842	22.5714
197	Glca1-6Glca1-6Glcb-Sp8	923	147.863	16.0198
444	Fuca1-2Galb1-4 GlcNAcb1-2Mana1-6(Fuca1-2Galb1-4GlcNAcb1-2(Fuca1-2Galb1-4GlcNAcb1-4)Mana1-3)Manb1-4GlcNAcb1-4GlcNAcb-Sp12	915.25	118.742	12.9737
348	Galb1-4GlcNAcb1-2Mana1-3Manb1-4GlcNAcb1-4GlcNAc-Sp12	913.5	161.465	17.6754
26	(3S)Galb1-4(6S)Glcb-Sp0	905.5	91.3035	10.0832
290	Galb1-4(Fuca1-3)(6S)GlcNAcb-Sp0	905.5	269.964	29.8138
244	Neu5Aca2-6(Neu5Aca2-3Galb1-3)GalNAca-Sp14	892.5	143.533	16.0821
130	Fuca1-4(Galb1-3)GlcNAcb-Sp8	874.5	77.6338	8.8775
451	Neu5Aca2-8Neu5Aca2-3Galb1-3GalNAcb1-4(Neu5Aca2-8Neu5Aca2-3)Galb1-4Glcb-Sp0	869	157.588	18.1344
606	Neu5Aca2-3Galb1-4GlcNAcb1-3Galb1-4GlcNAcb1-3Galb1-4GlcNAcb1-2Mana1-6(Neu5Aca2-3Galb1-4GlcNAcb1-3Galb1-4GlcNAcb1-3Galb1-4GlcNAcb1-2Mana1-3)Manb1-4GlcNAcb1-4GlcNAcb-Sp12	849	35.5622	4.18871
484	Galb1-4GlcNAcb1-6(Galb1-4GlcNAcb1-2)Mana1-6(Galb1-4GlcNAcb1-2Mana1-3)Manb1-4GlcNAcb1-4(Fuca1-6)GlcNAcb-Sp24	832	93.1844	11.2
32	(3S)Galb1-4(Fuca1-3)GlcNAc-Sp0	826	97.8741	11.8492
471	Fuca1-2Galb1-4(Fuca1-3)GlcNAcb1-2Mana1-6(Fuca1-2Galb1-4(Fuca1-3)GlcNAcb1-2Mana1-3)Manb1-4GlcNAcb1-4(Fuca1-6)GlcNAcb-Sp24	823.5	139.925	16.9915
43	(6S)Galb1-4Glcb-Sp8	819.5	100.931	12.3161
397	Galb1-4GlcNAcb1-2Mana1-6(GlcNAcb1-2Mana1-3)Manb1-4GlcNAcb1-4GlcNAc-Sp12	810.25	121.812	15.0339
400	Galb1-4(Fuca1-3)GlcNAcb1-3GalNAca-Sp14	806.25	164.441	20.3958
104	Gala1-3(Fuca1-2)Galb1-4(Fuca1-3)GlcNAcb-Sp8	800	41.336	5.167
495	Galb1-4(Fuca1-3)GlcNAcb1-2Mana-Sp0	788.25	85.2658	10.8171
124	Gala1-6Glcb-Sp8	780.75	162.235	20.7794
153	Galb1-4(Fuca1-3)GlcNAcb1-3Galb1-4(Fuca1-3)GlcNAcb-Sp0	779.5	85.839	11.0121
421	Fuca1-2Galb1-3GlcNAcb1-3GalNAc-Sp14	770.5	139.603	18.1185
35	(3S)Galb1-4(6S)GlcNAcb-Sp8	769.75	97.9026	12.7188
221	Fuca1-2Galb1-4(6S)GlcNAcb-Sp8	761.5	117.145	15.3835
558	Galb1-4GlcNAcb1-3Galb1-4GlcNAcb1-6(Galb1-4GlcNAcb1-3Galb1-4GlcNAcb1-2)Mana1-6(Galb1-4GlcNAcb1-3Galb1-4GlcNAcb1-2Mana1-3)Mana1-4GlcNAcb1-4GlcNAc-Sp24	761.25	150.349	19.7503
102	Gala1-3(Fuca1-2)Galb1-3GlcNAcb-Sp8	750.5	309.044	41.1784
448	Fuca1-2Galb1-4GlcNAcb1-6(Fuca1-2Galb1-4GlcNAcb1-3)GalNAc-Sp14	749.75	34.6446	4.62082
528	Neu5Aca2-3Galb1-3GalNAcb1-4Galb1-4Glcb-Sp0	738.75	183.535	24.8439
375	Neu5Aca2-3Galb1-4GlcNAcb1-3GalNAc-Sp14	738.5	234.818	31.7967
293	Galb1-4GlcNAcb1-3Galb1-3GlcNAcb-Sp0	735.25	275.133	37.4204
422	Gala1-3(Fuca1-2)Galb1-3GlcNAcb1-3GalNAc-Sp14	731.75	93.6211	12.7941
18	GlcN(Gc)b-Sp8	729.25	78.6315	10.7825
395	Neu5Aca2-3Galb1-3GlcNAcb1-2Mana1-6(Neu5Aca2-3Galb1-3GlcNAcb1-2Mana1-3)Manb1-4GlcNAcb1-4GlcNAc-Sp19	716.75	175.232	24.4481
376	Neu5Aca2-6Galb1-4GlcNAcb1-3GalNAc-Sp14	715.5	105.724	14.7763
543	Fuca1-2Galb1-4GlcNAcb1-3Galb1-4GlcNAcb1-2Mana1-6(Fuca1-2Galb1-4GlcNAcb1-3Galb1-4GlcNAcb1-2Mana1-3)Manb1-4GlcNAcb1-4GlcNAcb-Sp24	710.75	263.516	37.0758
373	Gala1-3(Fuca1-2)Galb1-3GlcNAcb1-2Mana1-6(Gala1-3(Fuca1-2)Galb1-3GlcNAcb1-2Mana1-3)Manb1-4GlcNAcb1-4GlcNAcb-Sp20	704	126.81	18.0127
305	Galb1-4GlcNAcb1-6Galb1-4GlcNAcb-Sp0	701.5	555.037	79.1214
519	Neu5Aca2-6Galb1-4GlcNAcb1-2Man-Sp0	697.25	400.749	57.4756
394	Gala1-3Galb1-3(Fuca1-4)GlcNAcb1-2Mana1-6(Gala1-3Galb1-3(Fuca1-4)GlcNAcb1-2Mana1-3)Manb1-4GlcNAcb1-4GlcNAc-Sp19	695.25	31.8264	4.57768
220	Fuca1-2(6S)Galb1-4GlcNAcb-Sp0	690	60.7673	8.80686
378	GalNAcb1-4GlcNAcb1-2Mana1-6(GalNAcb1-4GlcNAcb1-2Mana1-3)Manb1-4GlcNAcb1-4GlcNAc-Sp12	674.25	212.972	31.5864
402	Gala1-4Galb1-3GlcNAcb1-2Mana1-6(Gala1-4Galb1-3GlcNAcb1-2Mana1-3)Manb1-4GlcNAcb1-4GlcNAcb-Sp19	671.5	163.728	24.3825
532	Fuca1-4(Galb1-3)GlcNAcb1-2 Mana-Sp0	667.5	98.3141	14.7287
360	Fuca1-2Galb1-4GlcNAcb1-2Mana1-6(Fuca1-2Galb1-4GlcNAcb1-2Mana1-3)Manb1-4GlcNAcb1-4GlcNAcb-Sp20	659	105.492	16.008
415	Fuca1-2Galb1-4(Fuca1-3)GlcNAcb1-3GalNAca-Sp14	658.75	81.6267	12.3911
393	Gala1-3Galb1-3GlcNAcb1-2Mana1-6(Gala1-3Galb1-3GlcNAcb1-2Mana1-3)Manb1-4GlcNAcb1-4GlcNAc-Sp19	656.75	19.7547	3.00796
14	Manb-Sp8	646.5	91.2926	14.121
426	Gala1-3(Fuca1-2)Galb1-4GlcNAcb1-2Mana1-6(Gala1-3(Fuca1-2)Galb1-4GlcNAcb1-2Mana1-3)Manb1-4GlcNAcb1-4(Fuca1-6)GlcNAcb-Sp22	645.75	47.2326	7.31438
590	Galb1-4GlcNAcb1-3Galb1-4GlcNAcb1-6(Galb1-4GlcNAcb1-3Galb1-4GlcNAcb1-3)GalNAca-Sp14	639.75	107.735	16.8402
546	Galb1-4GlcNAcb1-3Galb1-4GlcNAcb1-3Galb1-4GlcNAcb1-2Mana1-6(Galb1-4GlcNAcb1-3Galb1-4GlcNAcb1-3Galb1-4GlcNAcb1-2Mana1-3)Manb1-4GlcNAcb1-4GlcNAcb-Sp12	638.75	126.676	19.8319
286	Neu5Gca2-6Galb1-4GlcNAcb-Sp0	637.25	52.2901	8.20558
449	Gala1-3(Fuca1-2)Galb1-4GlcNAcb1-6(Gala1-3(Fuca1-2)Galb1-4GlcNAcb1-3)GalNAc-Sp14	636	291.322	45.8054
562	GalNAcb1-4GlcNAcb1-3GalNAcb1-4GlcNAcb-Sp0	635	252.804	39.8117
142	Galb1-3GalNAcb-Sp8	633.25	100.699	15.9019
310	GlcNAcb1-4GlcNAcb-Sp10	626	280.548	44.816
424	Gala1-3Galb1-3GlcNAcb1-3GalNAc-Sp14	611.75	60.0909	9.82279
140	Galb1-3GalNAca-Sp14	611	158.814	25.9925
282	Neu5Gca2-3Galb1-4(Fuca1-3)GlcNAcb-Sp0	610	507.494	83.1957
547	Galb1-4GlcNAcb1-3Galb1-4GlcNAcb1-3Galb1-4GlcNAcb1-2Mana1-6(Galb1-4GlcNAcb1-3Galb1-4GlcNAcb1-3Galb1-4GlcNAcb1-2Mana1-3)Manb1-4GlcNAcb1-4GlcNAcb-Sp24	605.25	70.7454	11.6886
524	Gala1-3(Fuca1-2)Galb1-3GlcNAcb1-6GalNAc-Sp14	605	63.2403	10.4529
82	GalNAca1-3(Fuca1-2)Galb1-3GlcNAcb-Sp0	604.75	77.3148	12.7846
30	(3S)Galb1-3GlcNAcb-Sp0	603.75	214.842	35.5845
453	GalNAca1-3(Fuca1-2)Galb1-4GlcNAcb1-2Mana1-6(GalNAca1-3(Fuca1-2)Galb1-4GlcNAcb1-2Mana1-3)Manb1-4GlcNAcb1-4(Fuca1-6)GlcNAcb-Sp22	598.75	42.9059	7.16591
150	Galb1-3GlcNAcb-Sp8	596	227.734	38.2104
165	Galb1-4GlcNAcb1-3Galb1-4Glcb-Sp8	589.5	41.6373	7.06316
419	Fuca1-2Galb1-4GlcNAcb1-2Mana1-6(Fuca1-2Galb1-4GlcNAcb1-2Mana1-3)Manb1-4GlcNAcb1-4(Fuca1-6)GlcNAcb-Sp22	585.5	101.484	17.3329
291	Galb1-4(Fuca1-3)(6S)Glcb-Sp0	580.5	30.8815	5.31981
58	Fuca1-2Galb1-3GalNAcb1-3Gala-Sp9	577.25	74.5984	12.9231
341	GlcNAca1-4Galb1-4GlcNAcb1-3Galb1-4(Fuca1-3)GlcNAcb1-3Galb1-4(Fuca1-3)GlcNAcb-Sp0	560.25	19.8725	3.54708
128	Galb1-3(Fuca1-4)GlcNAc-Sp0	559.5	81.39	14.5469
425	Fuca1-2Galb1-3GlcNAcb1-2Mana1-6(Fuca1-2Galb1-3GlcNAcb1-2Mana1-3)Manb1-4GlcNAcb1-4(Fuca1-6)GlcNAcb-Sp22	558	238.673	42.7729
264	Neu5Aca2-3Galb1-4Glcb-Sp8	556.5	25.2784	4.5424
314	Mana1-6(Mana1-3)Mana1-6(Mana1-3)Manb-Sp10	556.5	65.8913	11.8403
129	Galb1-3(Fuca1-4)GlcNAc-Sp8	549.5	541.506	98.5452
413	GalNAca1-3(Fuca1-2)Galb1-4GlcNAcb1-3GalNAca-Sp14	541.75	94.0226	17.3553
119	Gala1-4(Fuca1-2)Galb1-4GlcNAcb-Sp8	538.75	52.1113	9.67262
84	(3S)Galb1-4(Fuca1-3)Glcb-Sp0	529	66.0202	12.4802
410	Galb1-3GalNAcb1-4(Neu5Aca2-8Neu5Aca2-3)Galb1-4Glcb-Sp0	528.75	60.5771	11.4567
200	G-ol-Sp8	523	30.3425	5.80162
259	Neu5Aca2-3Galb1-4GlcNAcb-Sp0	521.75	108.595	20.8136
605	Neu5Aca2-6Galb1-4GlcNAcb1-3Galb1-4GlcNAcb1-3Galb1-4GlcNAcb1-2Mana1-6(Neu5Aca2-6Galb1-4GlcNAcb1-3Galb1-4GlcNAcb1-3Galb1-4GlcNAcb1-2Mana1-3)Manb1-4GlcNAcb1-4GlcNAcb-Sp12	521.5	363.449	69.693
117	Gala1-3Galb1-4Glc-Sp10	514	58.3152	11.3454
283	Neu5Gca2-3Galb1-4GlcNAcb-Sp0	513.25	26.6255	5.18763
77	Fuca1-2Galb1-4Glcb-Sp0	512.75	64.4483	12.5691
222	Fuca1-2(6S)Galb1-4(6S)Glcb-Sp0	512.5	339.46	66.2361
152	Galb1-4(Fuca1-3)GlcNAcb-Sp8	508.75	305.738	60.0959
24	(3S)Galb1-4(Fuca1-3)(6S)Glc-Sp0	505.75	67.9479	13.4351
45	(6S)Galb1-4(6S)Glcb-Sp8	505	18.4029	3.64414
76	Fuca1-2Galb1-4GlcNAcb-Sp8	503.75	94.8415	18.8271
411	Neu5Aca2-3Galb1-3GalNAcb1-4(Neu5Aca2-8Neu5Aca2-3)Galb1-4Glcb-Sp0	499.5	42.6263	8.53379
79	Fuca1-3GlcNAcb-Sp8	497.5	42.1307	8.46849
175	GlcNAcb1-2Galb1-3GalNAca-Sp8	496.5	264.137	53.1998
151	Galb1-4(Fuca1-3)GlcNAcb-Sp0	496.25	13.1498	2.64983
50	Mana1-6(Mana1-3)Manb1-4GlcNAcb1-4GlcNAcb-Sp12	489.5	84.5794	17.2787
57	Neu5Aca2-6Galb1-4GlcNAcb1-2Mana1-6(Neu5Aca2-6Galb1-4GlcNAcb1-2Mana1-3)Manb1-4GlcNAcb1-4GlcNAcb-Sp24	489	355.18	72.6339
467	Gala1-3(Fuca1-2)Galb1-3GalNAcb-Sp8	487	22.4054	4.60069
311	GlcNAcb1-4GlcNAcb-Sp12	476	59.5371	12.5078
97	GalNAcb1-4(Fuca1-3)GlcNAcb-Sp0	471	50.8331	10.7926
213	Mana1-6(Mana1-3)Mana-Sp9	470.75	83.6555	17.7707
359	Fuca1-2Galb1-3GlcNAcb1-2Mana1-6(Fuca1-2Galb1-3GlcNAcb1-2Mana1-3)Manb1-4GlcNAcb1-4GlcNAcb-Sp20	468.25	36.5912	7.81446
499	Fuca1-2Galb1-3(6S)GlcNAcb-Sp0	465.75	11.8427	2.54272
496	Fuca1-2(6S)Galb1-3GlcNAcb-Sp0	465.5	39.9041	8.5723
349	Galb1-4GlcNAcb1-2Mana1-6Manb1-4GlcNAcb1-4GlcNAc-Sp12	465	50.3256	10.8227
74	Fuca1-2Galb1-4GlcNAcb1-3Galb1-4GlcNAcb1-3Galb1-4GlcNAcb-Sp0	464.25	93.3751	20.1131
604	Neu5Aca2-6Galb1-4GlcNAcb1-3Galb1-4GlcNAcb1-6(Neu5Aca2-6Galb1-4GlcNAcb1-3Galb1-4GlcNAcb1-3)GalNAca-Sp14	464.25	66.118	14.2419
322	Neu5Gcb2-6Galb1-4GlcNAc-Sp8	463.75	22.4109	4.83255
545	GlcNAcb1-3Galb1-4GlcNAcb1-3Galb1-4GlcNAcb1-2Mana1-6(GlcNAcb1-3Galb1-4GlcNAcb1-3Galb1-4GlcNAcb1-2Mana1-3)Manb1-4GlcNAcb1-4GlcNAcb-Sp25	457.75	40.5658	8.862
358	KDNa2-3Galb1-3GalNAca-Sp14	456	179.364	39.3341
316	Mana1-2Mana1-6(Mana1-2Mana1-3)Mana1-6(Mana1-2Mana1-2Mana1-3)Mana-Sp9	444.75	493.573	110.978
53	GlcNAcb1-2Mana1-6(GlcNAcb1-2Mana1-3)Manb1-4GlcNAcb1-4GlcNAcb-Sp13	439.25	107.674	24.513
469	Glca1-4Glca1-4Glca1-4Glcb-Sp10	439.25	71.7188	16.3276
166	Galb1-4GlcNAcb1-6(Galb1-3)GalNAca-Sp8	437.75	131.49	30.0377
233	GalNAcb1-4(Neu5Aca2-3)Galb1-4Glcb-Sp0	436.75	119.745	27.4173
33	(3S)Galb1-4(Fuca1-3)GlcNAc-Sp8	434.5	44.3959	10.2177
172	Galb1-4Glcb-Sp8	434.5	262.745	60.4707
238	Neu5Aca2-3Galb1-3(6S)GlcNAc-Sp8	431.5	37.027	8.581
234	Neu5Aca2-3Galb1-3GalNAcb1-4(Neu5Aca2-3)Galb1-4Glcb-Sp0	431	93.0305	21.5848
12	Galb-Sp8	430	94.7664	22.0387
357	KDNa2-3Galb1-4Glc-Sp0	422.75	25.2636	5.97602
468	Glca1-6Glca1-6Glca1-6Glcb-Sp10	421.75	31.3834	7.44123
141	Galb1-3GalNAca-Sp16	421.25	36.0312	8.55341
571	Galb1-3GlcNAcb1-3Galb1-4GlcNAcb1-6(Galb1-3GlcNAcb1-3Galb1-4GlcNAb1-2)Mana1-6(Galb1-3GlcNAcb1-3Galb1-4GlcNAcb1-2Mana1-3)Manb1-4GlcNAcb1-4(Fuca1-6)GlcNAcb-Sp24	419	24.0416	5.73786
42	(6S)Galb1-4Glcb-Sp0	413	20.1329	4.87479
513	GalNAcb1-4(6S)GlcNAc-Sp8	411	30.6268	7.45177
306	GalNAcb1-3Galb-Sp8	408.75	77.6847	19.0054
362	Gala1-3Galb1-4GlcNAcb1-2Mana1-6(Gala1-3Galb1-4GlcNAcb1-2Mana1-3)Manb1-4GlcNAcb1-4GlcNAcb-Sp20	407	36.4509	8.95599
143	Galb1-3GalNAcb1-3Gala1-4Galb1-4Glcb-Sp0	404.25	67.4704	16.6903
377	Neu5Aca2-3Galb1-4(Fuca1-3)GlcNAcb1-3GalNAca-Sp14	403	98.1767	24.3615
457	Galb1-4GlcNAcb1-6(Galb1-4GlcNAcb1-2)Mana1-6(Galb1-4GlcNAcb1-2Mana1-3)Manb1-4GlcNAcb1-4GlcNAcb-Sp19	401.75	67.7415	16.8616
420	GlcNAcb1-2(GlcNAcb1-6)Mana1-6(GlcNAcb1-2Mana1-3)Manb1-4GlcNAcb1-4GlcNAcb-Sp19	400	77.3951	19.3488
320	Neu5Aca2-8Neu5Acb-Sp17	399.75	53.1813	13.3036
313	Mana1-6Manb-Sp10	391.5	147.41	37.6526
167	Galb1-4GlcNAcb1-6(Galb1-3)GalNAc-Sp14	388.75	315.954	81.2743
437	Galb1-4GlcNAcb1-6(Galb1-4GlcNAcb1-2)Mana1-6(GlcNAcb1-4)(Galb1-4GlcNAcb1-4(Galb1-4GlcNAcb1-2)Mana1-3)Manb1-4GlcNAcb1-4GlcNAc-Sp21	388.5	31.043	7.99047
356	KDNa2-6Galb1-4GlcNAc-Sp0	388.25	123.592	31.833
170	Galb1-4GlcNAcb-Sp23	388	22.5536	5.81279
107	Gala1-3(Fuca1-2)Galb-Sp8	387.25	35.0559	9.05253
62	Fuca1-2Galb1-3GalNAca-Sp14	386.5	44.2531	11.4497
13	Glcb-Sp8	385	19.27	5.0052
439	Galb1-6Galb-Sp10	384	17.5689	4.57524
408	Gala1-3(Fuca1-2)Galb1-4(Fuca1-3)Glcb-Sp21	381.25	18.3371	4.80974
298	(6P)Glcb-Sp10	381	78.1324	20.5072
354	(6S)GlcNAcb1-3Galb1-4GlcNAcb-Sp0	378	57.5268	15.2187
149	Galb1-3GlcNAcb-Sp0	376.25	205.792	54.6955
435	Galb1-4GlcNAcb1-2Mana1-6(GlcNAcb1-4)(Galb1-4GlcNAcb1-4(Galb1-4GlcNAcb1-2)Mana1-3)Manb1-4GlcNAcb1-4GlcNAc-Sp21	376.25	11.3541	3.01771
262	Fuca1-2Galb1-4(6S)Glcb-Sp0	376	66.9477	17.8053
450	GalNAca1-3(Fuca1-2)Galb1-4GlcNAcb1-6(GalNAca1-3(Fuca1-2)Galb1-4GlcNAcb1-3)GalNAc-Sp14	374.5	143.203	38.2384
15	GalNAcb-Sp8	374.25	34.3256	9.17185
61	Fuca1-2Galb1-3GalNAca-Sp8	374	28.9828	7.7494
127	Galb1-3GlcNAcb1-3Galb1-4(Fuca1-3)GlcNAcb-Sp0	372	73.1528	19.6647
575	GlcNAcb1-3Galb1-4GlcNAcb1-3Galb1-4GlcNAcb1-2Mana1-6(GlcNAcb1-3Galb1-4GlcNAcb1-3Galb1-4GlcNAcb1-2Mana1-3)Manb1-4GlcNAcb1-4(Fuca1-6)GlcNAcb-Sp24	372	49.0782	13.1931
248	Fuca1-2(6S)Galb1-4Glcb-Sp0	370.75	74.2804	20.0352
37	(3S)Galb1-4GlcNAcb-Sp8	370.5	48.377	13.0572
325	Neu5Aca2-3Galb1-4GlcNAcb1-2Mana1-6(Neu5Aca2-6Galb1-4GlcNAcb1-2Mana1-3)Manb1-4GlcNAcb1-4GlcNAcb-Sp12	367.75	132.799	36.1112
96	GalNAcb1-3Gala1-4Galb1-4GlcNAcb-Sp0	367.25	51.3444	13.9808
315	Mana1-2Mana1-6(Mana1-3)Mana1-6(Mana1-2Mana1-2Mana1-3)Mana-Sp9	364.75	100.669	27.5995
339	GlcNAca1-4Galb1-3GlcNAcb-Sp0	364	43.3974	11.9224
66	Fuca1-2Galb1-3GlcNAcb1-3Galb1-4Glcb-Sp10	363.5	43.1161	11.8614
181	GlcNAcb1-3Galb-Sp8	360.75	42.0743	11.663
403	Gala1-4Galb1-4GlcNAcb1-2Mana1-6(Gala1-4Galb1-4GlcNAcb1-2Mana1-3)Manb1-4GlcNAcb1-4GlcNAcb-Sp24	359.25	64.9891	18.0902
366	Neu5Aca2-6GlcNAcb1-4GlcNAcb1-4GlcNAc-Sp21	358.25	69.8158	19.488
318	Neu5Aca2-6Galb1-4GlcNAcb1-2Mana1-6(Neu5Aca2-3Galb1-4GlcNAcb1-2Mana1-3)Manb1-4GlcNAcb1-4GlcNAcb-Sp12	357.25	26.1964	7.33278
176	GlcNAcb1-6(GlcNAcb1-3)GalNAca-Sp8	356.75	73.0405	20.4739
88	GlcNAcb1-3Galb1-3GalNAca-Sp8	355.75	84.7403	23.8202
145	Galb1-3GalNAcb1-4Galb1-4Glcb-Sp8	355.25	22.2767	6.2707
284	Neu5Gca2-3Galb1-4Glcb-Sp0	347	102.642	29.5798
101	Gala1-3(Fuca1-2)Galb1-3GlcNAcb-Sp0	346.25	38.9904	11.2608
111	Gala1-3GalNAca-Sp16	346	208.155	60.1605
351	GlcNAcb1-2Mana1-6(GlcNAcb1-2Mana1-3)Manb1-4GlcNAcb1-4(Fuca1-6)GlcNAcb-Sp22	345.75	12.4466	3.59987
592	GlcNAcb1-3Galb1-4GlcNAcb1-3GalNAca-Sp14	345.25	67.4654	19.541
438	Galb1-4Galb-Sp10	340	138.282	40.6713
326	Galb1-4(Fuca1-3)GlcNAcb1-2Mana1-6(Galb1-4(Fuca1-3)GlcNAcb1-2Mana1-3)Manb1-4GlcNAcb1-4GlcNAcb-Sp20	335.75	23.1283	6.88854
147	Galb1-3GlcNAcb1-3Galb1-4GlcNAcb-Sp0	332.25	57.8929	17.4245
17	GlcNAcb-Sp8	331.25	196.817	59.4164
240	Neu5Aca2-3Galb1-3(Fuca1-4)GlcNAcb1-3Galb1-4(Fuca1-3)GlcNAcb-Sp0	330.75	55.584	16.8054
456	GalNAca1-3(Fuca1-2)Galb1-3GlcNAcb1-2Mana1-6(GalNAca1-3(Fuca1-2)Galb1-3GlcNAcb1-2Mana1-3)Manb1-4GlcNAcb1-4(Fuca1-6)GlcNAcb-Sp22	329.25	63.2264	19.2032
417	GalNAca1-3(Fuca1-2)Galb1-4(Fuca1-3)GlcNAcb1-3GalNAc-Sp14	326	16.3503	5.01544
192	GlcNAcb1-6GalNAca-Sp8	325.5	39.111	12.0157
209	Mana1-2Mana1-3Mana-Sp9	325	47.0956	14.491
343	GlcNAca1-4Galb1-3GalNAc-Sp14	324	40.694	12.5599
215	Mana1-6(Mana1-3)Mana1-6(Mana1-2Mana1-3)Manb1-4GlcNAcb1-4GlcNAcb-Sp12	322	36.9594	11.4781
390	Galb1-3GlcNAcb1-3GalNAca-Sp14	322	136.928	42.5243
602	Neu5Aca2-3Galb1-4GlcNAcb1-3Galb1-4GlcNAcb1-2Mana1-6(Neu5Aca2-3Galb1-4GlcNAcb1-3Galb1-4GlcNAcb1-2Mana1-3)Manb1-4GlcNAcb1-4GlcNAcb-Sp12	321.75	56.5766	17.584
491	(3S)Galb1-3(Fuca1-4)GlcNAcb-Sp0	320	28.2489	8.82778
73	Fuca1-2Galb1-4GlcNAcb1-3Galb1-4GlcNAcb-Sp0	319	68.6294	21.5139
368	Galb1-4GlcNAcb1-2Mana1-6(Galb1-4GlcNAcb1-4(Galb1-4GlcNAcb1-2)Mana1-3)Manb1-4GlcNAcb1-4GlcNAc-Sp21	317.75	96.7001	30.4328
474	GlcNAcb1-6(GlcNAcb1-2)Mana1-6(GlcNAcb1-2Mana1-3)Manb1-4GlcNAcb1-4(Fuca1-6)GlcNAcb-Sp24	317.75	34.1309	10.7414
483	Mana1-6(Mana1-3)Manb1-4GlcNAcb1-4(Fuca1-6)GlcNAcb-Sp19	317.25	25.8247	8.14018
535	GalNAca1-3(Fuca1-2)Galb1-3GalNAcb1-3Gala1-4Galb1-4Glc-Sp21	316.5	32.0572	10.1287
555	Neu5Gca2-8Neu5Gca2-6Galb1-4GlcNAc-Sp0	316.5	21.2053	6.69995
476	Neu5Aca2-6Galb1-4GlcNAcb1-6(Galb1-3GlcNAcb1-3)Galb1-4Glcb-Sp21	314.25	37.7746	12.0205
253	Neu5Aca2-3Galb1-4(Fuca1-3)GlcNAcb1-3Galb1-4(Fuca1-3)GlcNAcb1-3Galb1-4(Fuca1-3)GlcNAcb-Sp0	313.25	79.4035	25.3483
418	Galb1-4(Fuca1-3)GlcNAcb1-2Mana1-6(Galb1-4(Fuca1-3)GlcNAcb1-2Mana1-3)Manb1-4GlcNAcb1-4(Fuca1-6)GlcNAcb-Sp22	312.5	42.6654	13.6529
462	Neu5Aca2-6Galb1-4GlcNAcb1-2Mana1-6(GlcNAcb1-4)(Neu5Aca2-6Galb1-4GlcNAcb1-2Mana1-3)Manb1-4GlcNAcb1-4GlcNAcb-Sp21	311.5	136.346	43.7709
114	Gala1-3Galb1-3GlcNAcb-Sp0	310.75	31.574	10.1606
217	Manb1-4GlcNAcb-Sp0	310.75	179.335	57.7103
190	GlcNAcb1-4GlcNAcb1-4GlcNAcb1-4GlcNAcb1-4GlcNAcb1-Sp8	306.75	12.5	4.07498
485	Neu5Aca2-3Galb1-3GlcNAcb1-2Mana1-6(GlcNAcb1-4)(Neu5Aca2-3Galb1-3GlcNAcb1-2Mana1-3)Manb1-4GlcNAcb1-4GlcNAc-Sp21	303	82.1259	27.1043
299	Neu5Aca2-3Galb1-4(Fuca1-3)GlcNAcb1-6(Galb1-3)GalNAca-Sp14	302.75	15.327	5.06259
516	Galb1-4(6P)GlcNAcb-Sp0	301	22.9928	7.63879
479	Neu5Aca2-6Galb1-4GlcNAcb1-6GalNAca-Sp14	300.5	38.092	12.6762
64	Fuca1-2Galb1-3GalNAcb1-4(Neu5Aca2-3)Galb1-4Glcb-Sp9	300.25	61.5812	20.51
455	Neu5Aca2-6Galb1-4GlcNAcb1-6(Fuca1-2Galb1-3GlcNAcb1-3)Galb1-4Glc-Sp21	299.5	39.619	13.2284
186	GlcNAcb1-4-MDPLys	298.75	27.5726	9.22933
557	GlcNAcb1-3Galb1-4GlcNAcb1-6(GlcNAcb1-3Galb1-4GlcNAcb1-2)Mana1-6(GlcNAcb1-3Galb1-4GlcNAcb1-2Man a1-3)Manb1-4GlcNAcb1-4GlcNAc-Sp24	298.25	23.2863	7.80763
223	Neu5Aca2-3Galb1-3GalNAca-Sp8	297.75	51.8676	17.4199
507	Galb1-4GlcNAcb1-6(Galb1-4GlcNAcb1-2)Mana1-6(GlcNAcb1-4)Galb1-4GlcNAcb1-4(Gal b1-4GlcNAcb1-2)Mana1-3)Manb1-4GlcNAcb1-4(Fuca1-6)GlcNAc-Sp21	297.75	86.4268	29.0266
118	Gala1-3Galb-Sp8	295.25	21.7006	7.34991
267	Neu5Aca2-6Galb1-4(6S)GlcNAcb-Sp8	294.25	40.103	13.6289
281	Neu5Gca2-3Galb1-3GlcNAcb-Sp0	294	87.6014	29.7964
39	(6S)(4S)Galb1-4GlcNAcb-Sp0	292.75	53.761	18.3641
55	Neu5Aca2-6Galb1-4GlcNAcb1-2Mana1-6(Neu5Aca2-6Galb1-4GlcNAcb1-2Mana1-3)Manb1-4GlcNAcb1-4GlcNAcb-Sp12	292.5	24.3653	8.33001
504	Fuca1-2Galb1-3GlcNAcb1-6(Fuca1-2Galb1-3GlcNAcb1-3)GalNAca-Sp14	292	15.5349	5.32017
304	Galb1-4GlcNAca1-6Galb1-4GlcNAcb-Sp0	291.75	78.134	26.7811
434	Galb1-4GlcNAcb1-2Mana1-6(GlcNAcb1-4)(Galb1-4GlcNAcb1-2Mana1-3)Manb1-4GlcNAcb1-4GlcNAc-Sp21	291	47.5885	16.3534
201	GlcAa-Sp8	290.75	85.1719	29.2939
372	GalNAca1-3(Fuca1-2)Galb1-3GlcNAcb1-2Mana1-6(GalNAca1-3(Fuca1-2)Galb1-3GlcNAcb1-2Mana1-3)Manb1-4GlcNAcb1-4GlcNAcb-Sp20	290.5	34.7803	11.9726
412	Gala1-3(Fuca1-2)Galb1-4GlcNAcb1-3GalNAca-Sp14	290.5	35.4824	12.2142
263	Neu5Aca2-3Galb1-4Glcb-Sp0	289.75	113.732	39.2517
454	Gala1-3(Fuca1-2)Galb1-3GlcNAcb1-2Mana1-6(Gala1-3(Fuca1-2)Galb1-3GlcNAcb1-2Mana1-3)Manb1-4GlcNAcb1-4(Fuca1-6)GlcNAcb-Sp22	289.25	107.149	37.0437
570	Galb1-3GlcNAcb1-3Galb1-4GlcNAcb1-3Galb1-4GlcNAcb1-6(Galb1-3GlcNAcb1-3Galb1-4GlcNAcb1-3Galb1-4GlcNAb1-2)Mana1-6(Galb1-3GlcNAcb1-3Galb1-4GlcNAcb1-3Galb1-4GlcNAcb1-2Mana1-3)Manb1-4GlcNAcb1-4(Fuca1-6)GlcNAcb-Sp24	288.75	15.8403	5.48584
173	GlcNAca1-3Galb1-4GlcNAcb-Sp8	288	39.2003	13.6112
429	Fuca1-3GlcNAcb1-6(Galb1-4GlcNAcb1-3)Galb1-4Glc-Sp21	288	14.8099	5.14233
216	Mana1-6(Mana1-3)Mana1-6(Mana1-3)Manb1-4GlcNAcb1-4GlcNAcb-Sp12	287.5	27.7789	9.66222
323	Galb1-3GlcNAcb1-2Mana1-6(Galb1-3GlcNAcb1-2Mana1-3)Manb1-4GlcNAcb1-4GlcNAcb-Sp19	287	8.20569	2.85913
369	GalNAca1-3(Fuca1-2)Galb1-4GlcNAcb1-2Mana1-6(GalNAca1-3(Fuca1-2)Galb1-4GlcNAcb1-2Mana1-3)Manb1-4GlcNAcb1-4GlcNAcb-Sp20	287	63.76	22.216
296	4S(3S)Galb1-4GlcNAcb-Sp0	285.75	85.3088	29.8543
522	GalNAca1-3(Fuca1-2)Galb1-4 GlcNAcb1-2Mana-Sp0	285.25	55.7696	19.5511
416	Gala1-3(Fuca1-2)Galb1-4(Fuca1-3)GlcNAcb1-3GalNAc-Sp14	285	9.4163	3.30396
122	Gala1-4Galb1-4Glcb-Sp0	284.5	39.3997	13.8487
168	Galb1-4GlcNAcb-Sp0	284	7.61577	2.68161
388	Fuca1-2Galb1-3GalNAca1-3(Fuca1-2)Galb1-4Glcb-Sp0	284	51.2055	18.0301
321	Neu5Aca2-8Neu5Aca2-8Neu5Acb-Sp8	283.75	23.5142	8.28694
489	Galb1-3(Fuca1-4)GlcNAcb1-6GalNAca-Sp14	282.25	39.8696	14.1256
587	Galb1-4GlcNAcb1-3Galb1-4GlcNAcb1-3Galb1-4GlcNAcb1-3Galb1-4GlcNAcb1-3Galb1-4GlcNAcb1-6(Galb1-4GlcNAcb1-3Galb1-4GlcNAcb1-3Galb1-4GlcNAcb1-3Galb1-4GlcNAcb1-3Galb1-4GlcNAb1-2)Mana1-6(Galb1-4GlcNAcb1-3Galb1-4GlcNAcb1-3Galb1-4GlcNAcb1-3Galb1-4GlcNAcb1-3Galb1-4GlcNAcb1-2Mana1-3)Manb1-4GlcNAcb1-4(Fuca1-6)GlcNAcb-Sp24	281.25	64.0228	22.7637
577	GlcNAcb1-3Galb1-4GlcNAcb1-3Galb1-4GlcNAcb1-3Galb1-4GlcNAcb1-2Mana1-6(GlcNAcb1-3Galb1-4GlcNAcb1-3Galb1-4GlcNAcb1-3Galb1-4GlcNAcb1-2Mana1-3)Manb1-4GlcNAcb1-4(Fuca1-6)GlcNAcb-Sp24	280	24.3858	8.70921
202	GlcAb-Sp8	279.75	24.4864	8.75295
501	Neu5Aca2-6GalNAcb1-4(6S)GlcNAcb-Sp8	279.75	72.1959	25.8073
566	Galb1-3GlcNAcb1-6(Galb1-3)GalNAc-Sp14	279.75	16.6808	5.96276
560	GlcNAcb1-3Galb1-4GlcNAcb1-6(GlcNAcb1-3Galb1-3)GalNAca-Sp14	278.75	78.0187	27.9888
199	Glcb1-6Glcb-Sp8	278.25	145.197	52.1823
336	Neu5Aca2-3Galb1-4(Fuca1-3)GlcNAcb1-6(Neu5Aca2-3Galb1-3)GalNAc-Sp14	276.25	19.5171	7.06501
65	Fuca1-2Galb1-3GlcNAcb1-3Galb1-4Glcb-Sp8	275	15.0333	5.46665
71	Fuca1-2Galb1-4(Fuca1-3)GlcNAcb-Sp0	273	22.7596	8.33685
156	Galb1-4(6S)Glcb-Sp8	273	17.9444	6.57303
533	Neu5Aca2-3Galb1-4(Fuca1-3)GlcNAcb1-2Mana-Sp0	272.75	40.9013	14.9959
482	Neu5Aca2-3Galb1-4GlcNAcb1-2Mana1-6(Neu5Aca2-3Galb1-4GlcNAcb1-2Mana1-3)Manb1-4GlcNAcb1-4(Fuca1-6)GlcNAcb-Sp24	271	122.996	45.386
54	Galb1-4GlcNAcb1-2Mana1-6(Galb1-4GlcNAcb1-2Mana1-3)Manb1-4GlcNAcb1-4GlcNAcb-Sp12	268.5	162.116	60.3785
582	GlcNAcb1-3Galb1-4GlcNAcb1-3Galb1-4GlcNAcb1-6(GlcNAcb1-3Galb1-4GlcNAcb1-3Galb1-4GlcNAb1-2)Mana1-6(GlcNAcb1-3Galb1-4GlcNAcb1-3Galb1-4GlcNAcb1-2Mana1-3)Manb1-4GlcNAcb1-4(Fuca1-6)GlcNAcb-Sp24	267.5	13.772	5.14839
493	Fuca1-2Galb1-4GlcNAcb1-6GalNAca-Sp14	267	29.1548	10.9194
401	GalNAca1-3GalNAcb1-3Gala1-4Galb1-4GlcNAcb-Sp0	266.5	179.184	67.2361
517	(6P)Galb1-4GlcNAcb-SP0	266.25	44.4025	16.677
389	Fuca1-2Galb1-3GalNAca1-3(Fuca1-2)Galb1-4GlcNAcb-Sp0	265.25	63.5	23.9397
174	GlcNAca1-6Galb1-4GlcNAcb-Sp8	264.5	81.1521	30.6813
536	Gala1-3(Fuca1-2)Galb1-3GalNAcb1-3Gala1-4Galb1-4Glc-Sp21	264	37.1304	14.0645
21	GlcNAcb1-6(GlcNAcb1-4)(GlcNAcb1-3)GlcNAc-Sp8	263.5	39.8706	15.1312
16	GlcNAcb-Sp0	263.25	127.343	48.3734
461	Neu5Aca2-3Galb1-4GlcNAcb1-6(Neu5Aca2-3Galb1-4GlcNAcb1-2)Mana1-6(GlcNAcb1-4)(Neu5Aca2-3Galb1-4GlcNAcb1-4(Neu5Aca2-3Galb1-4GlcNAcb1-2)Mana1-3)Manb1-4GlcNAcb1-4GlcNAcb-Sp21	262.25	94.3588	35.9805
608	GlcNAcb1-3Fuca-Sp21	262	77.1535	29.4479
352	Galb1-4GlcNAcb1-2Mana1-6(Galb1-4GlcNAcb1-2Mana1-3)Manb1-4GlcNAcb1-4(Fuca1-6)GlcNAcb-Sp22	261.25	102.396	39.1946
509	Galb1-3(6S)GlcNAcb-Sp8	260	9.89949	3.8075
63	Fuca1-2Galb1-3GalNAcb1-4(Neu5Aca2-3)Galb1-4Glcb-Sp0	258.75	11.7863	4.55509
584	GlcNAcb1-3Galb1-4GlcNAcb1-3Galb1-4GlcNAcb1-3Galb1-4GlcNAcb1-6(GlcNAcb1-3Galb1-4GlcNAcb1-3Galb1-4GlcNAcb1-3Galb1-4GlcNAb1-2)Mana1-6(GlcNAcb1-3Galb1-4GlcNAcb1-3Galb1-4GlcNAcb1-3Galb1-4GlcNAcb1-2Mana1-3)Manb1-4GlcNAcb1-4(Fuca1-6)GlcNAcb-Sp24	258.25	10.8128	4.18695
115	Gala1-3Galb1-4GlcNAcb-Sp8	257.5	3.87298	1.50407
515	(4S)GalNAcb-Sp10	257.25	20.6135	8.01303
488	Gala1-3Galb1-3GlcNAcb1-6GalNAca-Sp14	256	101.357	39.5928
116	Gala1-3Galb1-4Glcb-Sp0	255	24.5085	9.61118
550	Galb1-3GlcNAcb1-3Galb1-4GlcNAcb1-2Mana1-6(Galb1-3GlcNAcb1-3Galb1-4GlcNAcb1-2Mana1-3)Manb1-4GlcNAcb1-4GlcNAc-Sp25	254.25	60.8023	23.9144
196	Glca1-4Glca-Sp8	254	84.5971	33.3059
338	GlcNAca1-4Galb1-4GlcNAcb-Sp0	254	16.0624	6.32377
28	(3S)Galb1-3(Fuca1-4)GlcNAcb-Sp8	250.75	72.6424	28.97
68	Fuca1-2Galb1-3GlcNAcb-Sp8	249	52.7067	21.1674
246	Neu5Aca2-3Galb1-3GalNAcb1-3Gala1-4Galb1-4Glcb-Sp0	249	20.8167	8.3601
273	Neu5Aca2-6Galb1-4Glcb-Sp8	248.75	8.73212	3.5104
541	Galb1-4GlcNAcb1-3Galb1-4GlcNAcb1-2Mana1-6(Galb1-4GlcNAcb1-3Galb1-4GlcNAcb1-2Mana1-3)Manb1-4GlcNAcb1-4GlcNAcb-Sp24	246.75	28.4415	11.5264
105	Gala1-3(Fuca1-2)Galb1-4GlcNAc-Sp0	243.5	24.3379	9.99503
446	Galb1-4(Fuca1-3)GlcNAcb1-6GalNAc-Sp14	241.75	30.9879	12.8182
89	GalNAca1-3(Fuca1-2)Galb-Sp8	241	53.0409	22.0087
138	Neu5Aca2-6(Galb1-3)GlcNAcb1-4Galb1-4Glcb-Sp10	240.25	77.8733	32.4134
1	Gala-Sp8	239.75	61.0812	25.4771
92	GalNAca1-3Galb-Sp8	238	9.20145	3.86616
120	Gala1-4Galb1-4GlcNAcb-Sp0	237.75	40.9502	17.224
123	Gala1-4GlcNAcb-Sp8	237.25	41.995	17.7008
185	GlcNAcb1-3Galb1-4Glcb-Sp0	237.25	72.8577	30.7093
588	Galb1-4GlcNAcb1-3Galb1-4GlcNAcb1-3GalNAca-Sp14	237.25	51.3509	21.6442
208	Mana1-2Mana1-6(Mana1-2Mana1-3)Mana-Sp9	237	18.4932	7.80306
204	GlcAb1-6Galb-Sp8	236.5	31.289	13.23
243	Neu5Aca2-6(Neu5Aca2-3Galb1-3)GalNAca-Sp8	235.25	44.9546	19.1093
90	GalNAca1-3(Fuca1-2)Galb-Sp18	233.5	26.2107	11.2251
182	GlcNAcb1-3Galb1-4GlcNAcb-Sp0	233.25	60.2903	25.8479
523	Galb1-3GlcNAcb1-2Mana-Sp0	232.5	77.8653	33.4904
112	Gala1-3GalNAcb-Sp8	231.5	27	11.6631
436	Galb1-4GlcNAcb1-6(Galb1-4GlcNAcb1-2)Mana1-6(GlcNAcb1-4)(Galb1-4GlcNAcb1-2Mana1-3)Manb1-4GlcNAcb1-4GlcNAc-Sp21	231	17.9072	7.75202
70	Fuca1-2Galb1-4(Fuca1-3)GlcNAcb1-3Galb1-4(Fuca1-3)GlcNAcb1-3Galb1-4(Fuca1-3)GlcNAcb-Sp0	228.5	33.5609	14.6875
583	Galb1-4GlcNAcb1-3Galb1-4GlcNAcb1-3Galb1-4GlcNAcb1-6(Galb1-4GlcNAcb1-3Galb1-4GlcNAcb1-3Galb1-4GlcNAb1-2)Mana1-6(Galb1-4GlcNAcb1-3Galb1-4GlcNAcb1-3Galb1-4GlcNAcb1-2Mana1-3)Manb1-4GlcNAcb1-4(Fuca1-6)GlcNAcb-Sp24	227.75	14.7507	6.47671
370	Gala1-3(Fuca1-2)Galb1-4GlcNAcb1-2Mana1-6(Gala1-3(Fuca1-2)Galb1-4GlcNAcb1-2Mana1-3)Manb1-4GlcNAcb1-4GlcNAcb-Sp20	227.5	4.43471	1.94932
155	Galb1-4(6S)Glcb-Sp0	226.75	41.5482	18.3233
581	Galb1-4GlcNAcb1-3Galb1-4GlcNAcb1-6(Galb1-4GlcNAcb1-3Galb1-4GlcNAb1-2)Mana1-6(Galb1-4GlcNAcb1-3Galb1-4GlcNAcb1-2Mana1-3)Manb1-4GlcNAcb1-4(Fuca1-6)GlcNAcb-Sp24	226.5	12.8193	5.65972
551	Neu5Gca2-8Neu5Gca2-3Galb1-4GlcNAc-Sp0	224.25	23.4432	10.454
205	KDNa2-3Galb1-3GlcNAcb-Sp0	224	18.4572	8.2398
331	Neu5Aca2-6Galb1-4GlcNAcb1-3Galb1-4GlcNAcb1-3Galb1-4GlcNAcb-Sp0	223	35.5246	15.9303
526	Gala1-3Galb1-3GlcNAcb1-2Mana-Sp0	222.75	60.5551	27.1852
91	GalNAca1-3GalNAcb-Sp8	222.5	13.2288	5.94551
180	GlcNAcb1-3GalNAca-Sp14	221.5	128.337	57.9399
490	Neu5Aca2-3Galb1-3GlcNAcb1-6GalNAca-Sp14	221.5	54.5313	24.6191
19	Galb1-4GlcNAcb1-6(Galb1-4GlcNAcb1-3)GalNAca-Sp8	220	48.463	22.0287
206	KDNa2-3Galb1-4GlcNAcb-Sp0	220	23.0217	10.4644
94	GalNAcb1-3GalNAca-Sp8	219.75	16.4595	7.49012
230	Neu5Aca2-3(6S)Galb1-4(Fuca1-3)GlcNAcb-Sp8	218.5	78.2027	35.7907
161	Galb1-4GlcNAcb1-3Galb1-4(Fuca1-3)GlcNAcb1-3Galb1-4(Fuca1-3)GlcNAcb-Sp0	218.25	17.5381	8.03576
573	GlcNAcb1-3Galb1-4GlcNAcb1-2Mana1-6(GlcNAcb1-3Galb1-4GlcNAcb1-2Mana1-3)Manb1-4GlcNAcb1-4(Fuca1-6)GlcNAcb-Sp24	218	59.3408	27.2206
80	Fuca1-4GlcNAcb-Sp8	217.25	126.966	58.4421
585	Galb1-4GlcNAcb1-3Galb1-4GlcNAcb1-3Galb1-4GlcNAcb1-3Galb1-4GlcNAcb1-6(Galb1-4GlcNAcb1-3Galb1-4GlcNAcb1-3Galb1-4GlcNAcb1-3Galb1-4GlcNAb1-2)Mana1-6(Galb1-4GlcNAcb1-3Galb1-4GlcNAcb1-3Galb1-4GlcNAcb1-3Galb1-4GlcNAcb1-2Mana1-3)Manb1-4GlcNAcb1-4(Fuca1-6)GlcNAcb-Sp24	217	24.0416	11.0791
210	Mana1-6(Mana1-2Mana1-3)Mana1-6(Mana1-2Mana1-3)Manb1-4GlcNAcb1-4GlcNAcb-Sp12	216.25	103.161	47.7046
328	Neu5,9Ac2a2-3Galb1-3GlcNAcb-Sp0	216.25	30.0486	13.8953
47	(6S)GlcNAcb-Sp8	216	20.2155	9.35903
427	Galb1-3GlcNAcb1-6(Galb1-3GlcNAcb1-2)Mana1-6(Galb1-3GlcNAcb1-2Mana1-3)Manb1-4GlcNAcb1-4GlcNAcb-Sp19	215.25	18.9627	8.80961
277	Galb1-3(Fuca1-4)GlcNAcb1-3Galb1-3(Fuca1-4)GlcNAcb-Sp0	214.5	20.8886	9.73827
317	Neu5Aca2-3Galb1-4GlcNAcb1-6(Neu5Aca2-3Galb1-3)GalNAca-Sp14	214.25	37.1338	17.332
48	Neu5,9Ac2a-Sp8	213.75	12.5	5.84795
289	Galb1-3GlcNAcb1-3Galb1-3GlcNAcb-Sp0	213	23.622	11.0902
307	GlcAb1-3GlcNAcb-Sp8	213	82.805	38.8756
177	GlcNAcb1-6(GlcNAcb1-3)GalNAca-Sp14	212.25	17.6895	8.33425
466	Gala1-3(Fuca1-2)Galb1-3GalNAca-Sp8	212.25	20.7103	9.7575
269	Neu5Aca2-6Galb1-4GlcNAcb-Sp8	211	30.9946	14.6894
203	GlcAb1-3Galb-Sp8	208.5	32.7159	15.6911
219	(3S)Galb1-4(Fuca1-3)(6S)GlcNAcb-Sp8	208.25	73.2456	35.172
249	Neu5Aca2-3Galb1-3GlcNAcb-Sp0	207.75	19.4829	9.37805
337	GlcNAca1-4Galb1-4GlcNAcb1-3Galb1-4GlcNAcb1-3Galb1-4GlcNAcb-Sp0	207.25	78.3215	37.7908
367	Galb1-4(Fuca1-3)GlcNAcb1-6(Fuca1-2Galb1-4GlcNAcb1-3)Galb1-4Glc-Sp21	207	40.5545	19.5915
67	Fuca1-2Galb1-3GlcNAcb-Sp0	206.5	37.3854	18.1043
87	GalNAca1-3(Fuca1-2)Galb1-4Glcb-Sp0	206	41.7931	20.2879
38	(3S)Galb-Sp8	204.75	159.46	77.8805
578	Galb1-4GlcNAcb1-3Galb1-4GlcNAcb1-3Galb1-4GlcNAcb1-3Galb1-4GlcNAcb1-2Mana1-6(Galb1-4GlcNAcb1-3Galb1-4GlcNAcb1-3Galb1-4GlcNAcb1-3Galb1-4GlcNAcb1-2Mana1-3)Manb1-4GlcNAcb1-4(Fuca1-6)GlcNAcb-Sp24	204	9.05539	4.43891
520	Gala1-3Galb1-4GlcNAcb1-2Mana-Sp0	203.75	60.6706	29.777
99	GalNAcb1-4GlcNAcb-Sp8	203.5	64.0026	31.4509
184	GlcNAcb1-3Galb1-4GlcNAcb1-3Galb1-4GlcNAcb-Sp0	203	10.0995	4.97513
85	GalNAca1-3(Fuca1-2)Galb1-4GlcNAcb-Sp0	202.5	21.2368	10.4873
486	Neu5Aca2-6Galb1-4GlcNAcb1-6(Fuca1-2Galb1-4(Fuca1-3)GlcNAcb1-3)Galb1-4Glc-Sp21	199.75	30.7503	15.3944
131	Galb1-4GlcNAcb1-6GalNAca-Sp8	199.5	46.3501	23.2331
159	Galb1-4GlcNAcb1-3GalNAca-Sp8	199.25	25.2372	12.6661
274	Neu5Aca2-6Galb-Sp8	199.25	17.0171	8.5406
132	Galb1-4GlcNAcb1-6GalNAc-Sp14	199	105.657	53.0938
580	Galb1-4GlcNAcb1-3Galb1-4GlcNAcb1-3Galb1-4GlcNAcb1-3Galb1-4GlcNAcb1-3Galb1-4GlcNAcb1-2Mana1-6(Galb1-4GlcNAcb1-3Galb1-4GlcNAcb1-3Galb1-4GlcNAcb1-3Galb1-4GlcNAcb1-3Galb1-4GlcNAcb1-2Mana1-3)Manb1-4GlcNAcb1-4(Fuca1-6)GlcNAcb-Sp19	198.75	18.5899	9.35339
431	GlcNAcb1-2Mana1-6(GlcNAcb1-4)(GlcNAcb1-4(GlcNAcb1-2)Mana1-3)Manb1-4GlcNAcb1-4GlcNAc-Sp21	198.25	19.0679	9.61809
565	GlcNAb1-3Galb1-3GalNAc-Sp14	197	50.0333	25.3976
353	Galb1-3GlcNAcb1-2Mana1-6(Galb1-3GlcNAcb1-2Mana1-3)Manb1-4GlcNAcb1-4(Fuca1-6)GlcNAcb-Sp22	195.75	129.038	65.92
69	Fuca1-2Galb1-4(Fuca1-3)GlcNAcb1-3Galb1-4(Fuca1-3)GlcNAcb-Sp0	192.75	14.9304	7.74599
195	Glca1-4Glcb-Sp8	192.25	36.9899	19.2405
232	GalNAcb1-4(Neu5Aca2-3)Galb1-4GlcNAcb-Sp8	192.25	19.2072	9.99074
40	(4S)Galb1-4GlcNAcb-Sp8	192	32.4243	16.8876
396	GlcNAcb1-2Mana1-6(Galb1-4GlcNAcb1-2Mana1-3)Manb1-4GlcNAcb1-4GlcNAc-Sp12	192	112.502	58.5947
433	GlcNAcb1-6(GlcNAcb1-2)Mana1-6(GlcNAcb1-4)(GlcNAcb1-4(GlcNAcb1-2)Mana1-3)Manb1-4GlcNAcb1-4GlcNAc-Sp21	192	47.7842	24.8876
537	Galb1-3GalNAcb1-3Gal-Sp21	191.5	27.6707	14.4494
564	Galb1-4GlcNAcb1-3Galb1-4GlcNAcb1-3Galb1-4GlcNAcb1-3Galb1-4GlcNAcb1-3Galb1-4GlcNAcb1-2Mana1-6(Galb1-4GlcNAcb1-3Galb1-4GlcNAcb1-3Galb1-4GlcNAcb1-3Galb1-4GlcNAcb1-3Galb1-4GlcNAcb1-2Mana1-3)Manb1-4GlcNAcb1-4GlcNAcb-Sp25	191.25	40.9664	21.4204
164	Galb1-4GlcNAcb1-3Galb1-4Glcb-Sp0	190.75	23.4432	12.29
312	MurNAcb1-4GlcNAcb-Sp10	190.75	17.1731	9.00296
20	Galb1-4GlcNAcb1-6(Galb1-4GlcNAcb1-3)GalNAc-Sp14	190.5	38.5184	20.2196
93	GalNAca1-4(Fuca1-2)Galb1-4GlcNAcb-Sp8	190.5	11.3578	5.96211
60	Fuca1-2Galb1-3(Fuca1-4)GlcNAcb-Sp8	190	85.2056	44.8451
443	(6S)Galb1-3(6S)GlcNAc-Sp0	189.75	58.5057	30.833
503	(3S)GalNAcb1-4(Fuca1-3)GlcNAcb-Sp8	187.75	4.99166	2.65867
134	GlcNAcb1-6(Galb1-3)GalNAca-Sp14	187.25	54.9265	29.3332
245	Neu5Aca2-3Galb-Sp8	187.25	113.922	60.8396
556	Neu5Aca2-8Neu5Aca2-3Galb1-4GlcNAc-Sp0	187	41.7692	22.3365
505	GalNAca1-3(Fuca1-2)Galb1-3GlcNAcb1-6GalNAca-Sp14	186.25	61.6408	33.0957
44	(6S)Galb1-4GlcNAcb-Sp8	185.75	14.198	7.64361
330	Neu5Aca2-3Galb1-3(Fuca1-4)GlcNAcb1-3Galb1-3(Fuca1-4)GlcNAcb-Sp0	185.75	104.965	56.5086
193	GlcNAcb1-6GalNAca-Sp14	185.25	22.1566	11.9604
231	GalNAcb1-4(Neu5Aca2-3)Galb1-4GlcNAcb-Sp0	184.25	34.2771	18.6036
239	Neu5Aca2-3Galb1-3(Fuca1-4)GlcNAcb-Sp8	184.25	21.6391	11.7444
586	GlcNAcb1-3Galb1-4GlcNAcb1-3Galb1-4GlcNAcb1-3Galb1-4GlcNAcb1-3Galb1-4GlcNAcb1-6(GlcNAcb1-3Galb1-4GlcNAcb1-3Galb1-4GlcNAcb1-3Galb1-4GlcNAcb1-3Galb1-4GlcNAb1-2)Mana1-6(GlcNAcb1-3Galb1-4GlcNAcb1-3Galb1-4GlcNAcb1-3Galb1-4GlcNAcb1-3Galb1-4GlcNAcb1-2Mana1-3)Manb1-4GlcNAcb1-4(Fuca1-6)GlcNAcb-Sp24	184.25	14.3382	7.78191
463	Neu5Aca2-6Galb1-4GlcNAcb1-4Mana1-6(GlcNAcb1-4)(Neu5Aca2-6Galb1-4GlcNAcb1-4(Neu5Aca2-6Galb1-4GlcNAcb1-2)Mana1-3)Manb1-4GlcNAcb1-4GlcNAcb-Sp21	183	7.16473	3.91515
183	GlcNAcb1-3Galb1-4GlcNAcb-Sp8	182.5	18.5562	10.1678
300	Galb1-3Galb1-4GlcNAcb-Sp8	182.5	25.7488	14.1089
567	Galb1-4GlcNAcb1-3Galb1-4GlcNAcb1-3Galb1-4GlcNAcb1-3Galb1-4GlcNAcb1-3Galb1-4GlcNAcb1-3Galb1-4GlcNAcb1-2Mana1-6(Galb1-4GlcNAcb1-3Galb1-4GlcNAcb1-3Galb1-4GlcNAcb1-3Galb1-4GlcNAcb1-3Galb1-4GlcNAcb1-3Galb1-4GlcNAcb1-2Mana1-3)Manb1-4GlcNAcb1-4GlcNAcb-Sp25	182.5	5.91608	3.24169
294	Neu5Aca2-3Galb1-3GlcNAcb1-3Galb1-3GlcNAcb-Sp0	180.5	26.3881	14.6195
340	GlcNAca1-4Galb1-4GlcNAcb1-3Galb1-4Glcb-Sp0	179.5	17.1756	9.56856
542	Neu5Gca2-3Galb1-4GlcNAcb1-3Galb1-4GlcNAcb1-2Mana1-6(Neu5Gca2-3Galb1-4GlcNAcb1-3Galb1-4GlcNAcb1-2Mana1-3)Manb1-4GlcNAcb1-4GlcNAcb-Sp24	179.25	46.7859	26.1009
146	Galb1-3Galb-Sp8	179	102.023	56.996
23	6S(3S)Galb1-4GlcNAcb-Sp0	176.5	47.8505	27.1107
459	Neu5Aca2-3Galb1-4GlcNAcb1-4Mana1-6(GlcNAcb1-4)(Neu5Aca2-3Galb1-4GlcNAcb1-4(Neu5Aca2-3Galb1-4GlcNAcb1-2)Mana1-3)Manb1-4GlcNAcb1-4GlcNAcb-Sp21	176.5	11.0303	6.24944
187	GlcNAcb1-6(GlcNAcb1-4)GalNAca-Sp8	176.25	24.5951	13.9546
158	Galb1-4GalNAcb1-3(Fuca1-2)Galb1-4GlcNAcb-Sp8	175.75	39.66	22.5662
22	6S(3S)Galb1-4(6S)GlcNAcb-Sp0	175.5	26.1087	14.8768
162	Galb1-4GlcNAcb1-3Galb1-4GlcNAcb1-3Galb1-4GlcNAcb-Sp0	175.25	21.4845	12.2593
481	Neu5Aca2-6Galb1-4GlcNAcb1-2Mana1-6(Neu5Aca2-6Galb1-4GlcNAcb1-2Mana1-3)Manb1-4GlcNAcb1-4(Fuca1-6)GlcNAcb-Sp24	175	10.6771	6.10119
272	Neu5Aca2-6Galb1-4Glcb-Sp0	174.75	10.9049	6.24028
531	Galb1-4GlcNAcb1-2 Mana1-6(Galb1-4GlcNAcb1-4)(Galb1-4GlcNAcb1-2Mana1-3)Manb1-4GlcNAcb1-4(Fuca1-6)GlcNAc-Sp21	174.75	36.5	20.887
139	Galb1-3GalNAca-Sp8	174.5	22.5167	12.9035
160	Galb1-4GlcNAcb1-3GalNAc-Sp14	173.25	55.6559	32.1246
497	Gala1-3(Fuca1-2)Galb1-4GlcNAcb1-6GalNAca-Sp14	173.25	67.3566	38.8783
275	Neu5Aca2-8Neu5Aca-Sp8	173	73.4711	42.4688
539	GlcNAcb1-3Galb1-4GlcNAcb1-2Mana1-6(GlcNAcb1-3Galb1-4GlcNAcb1-2Mana1-3)Manb1-4GlcNAcb1-4GlcNAcb-Sp25	171.75	18.3553	10.6872
458	Neu5Aca2-3Galb1-4GlcNAcb1-2Mana1-6(GlcNAcb1-4)(Neu5Aca2-3Galb1-4GlcNAcb1-2Mana1-3)Manb1-4GlcNAcb1-4GlcNAcb-Sp21	171.5	10.8781	6.34292
525	Neu5Aca2-3Galb1-3GlcNAcb1-2Mana-Sp0	171	52.9591	30.9702
607	Neu5Aca2-6Galb1-4GlcNAcb1-3Galb1-4GlcNAcb1-2Mana1-6(Neu5Aca2-6Galb1-4GlcNAcb1-3Galb1-4GlcNAcb1-2Mana1-3)Manb1-4GlcNAcb1-4GlcNAcb-Sp12	171	5.2915	3.09445
224	Neu5Aca2-3Galb1-3GalNAca-Sp14	170.5	74.6615	43.7897
297	(6S)Galb1-4(6S)GlcNAcb-Sp0	170.5	18.8768	11.0714
113	Gala1-3Galb1-4(Fuca1-3)GlcNAcb-Sp8	170.25	66.7452	39.2042
335	GalNAca1-3(Fuca1-2)Galb1-4GlcNAcb1-3Galb1-4GlcNAcb1-3Galb1-4GlcNAcb-Sp0	170.25	55.084	32.3548
383	Galb1-4GlcNAcb1-6(Fuca1-4(Fuca1-2Galb1-3)GlcNAcb1-3)Galb1-4Glc-Sp21	170.25	13.4505	7.90046
86	GalNAca1-3(Fuca1-2)Galb1-4GlcNAcb-Sp8	169.75	17.4809	10.2981
126	Galb1-3(Fuca1-4)GlcNAcb1-3Galb1-4(Fuca1-3)GlcNAcb-Sp0	169.5	143.484	84.6513
442	(6S)Galb1-3GlcNAcb-Sp0	168.75	15.327	9.08266
133	GlcNAcb1-6(Galb1-3)GalNAca-Sp8	168.5	28.101	16.6772
464	Neu5Aca2-6Galb1-4GlcNAcb1-6(Neu5Aca2-6Galb1-4GlcNAcb1-2)Mana1-6(GlcNAcb1-4)(Neu5Aca2-6Galb1-4GlcNAcb1-2Mana1-3)Manb1-4GlcNAcb1-4GlcNAcb-Sp21	168.25	9.91211	5.8913
594	GlcNAcb1-3Galb1-4GlcNAcb1-6(GlcNAcb1-3Galb1-4GlcNAcb1-3)GalNAca-Sp14	167.5	12.4499	7.43278
492	Galb1-4(Fuca1-3)GlcNAcb1-6(Neu5Aca2-6(Neu5Aca2-3Galb1-3)GlcNAcb1-3)Galb1-4Glc-Sp21	166.25	17.576	10.572
261	Neu5Aca2-3Galb1-4GlcNAcb1-3Galb1-4GlcNAcb-Sp0	165.75	54.4572	32.855
36	(3S)Galb1-4GlcNAcb-Sp0	165.5	39.1621	23.6629
72	Fuca1-2Galb1-4(Fuca1-3)GlcNAcb-Sp8	164.75	82.0828	49.8226
250	Neu5Aca2-3Galb1-3GlcNAcb-Sp8	164.75	12.6853	7.69972
179	GlcNAcb1-3GalNAca-Sp8	163.75	16.5202	10.0887
257	Neu5Aca2-3Galb1-4(Fuca1-3)GlcNAcb1-3Galb1-4GlcNAcb-Sp8	163.25	42.6409	26.12
576	Galb1-4GlcNAcb1-3Galb1-4GlcNAcb1-3Galb1-4GlcNAcb1-2Mana1-6(Galb1-4GlcNAcb1-3Galb1-4GlcNAcb1-3Galb1-4GlcNAcb1-2Mana1-3)Manb1-4GlcNAcb1-4(Fuca1-6)GlcNAcb-Sp24	162.5	49.1291	30.2333
285	Neu5Gca2-6GalNAca-Sp0	162.25	123.503	76.1188
554	Neu5Gca2-8Neu5Gca2-3Galb1-4GlcNAcb1-3Galb1-4GlcNAc-Sp0	162	37.8153	23.3428
333	GalNAcb1-3Gala1-4Galb1-4GlcNAcb1-3Galb1-4Glcb-Sp0	161.25	54.9022	34.0479
228	GalNAcb1-4(Neu5Aca2-8Neu5Aca2-3)Galb1-4Glcb-Sp0	161	4.89898	3.04284
229	Neu5Aca2-8Neu5Aca2-8Neu5Aca-Sp8	160	12.9615	8.10093
596	Neu5Aca2-6Galb1-4GlcNAcb1-3Galb1-4GlcNAcb1-3GalNAca-Sp14	159.25	22.8965	14.3777
110	Gala1-3GalNAca-Sp8	158.25	65.2399	41.2259
432	GlcNAcb1-6(GlcNAcb1-2)Mana1-6(GlcNAcb1-4)(GlcNAcb1-2Mana1-3)Manb1-4GlcNAcb1-4GlcNAc-Sp21	158.25	7.22842	4.56772
579	GlcNAcb1-3Galb1-4GlcNAcb1-3Galb1-4GlcNAcb1-3Galb1-4GlcNAcb1-3Galb1-4GlcNAcb1-2Mana1-6(GlcNAcb1-3Galb1-4GlcNAcb1-3Galb1-4GlcNAcb1-3Galb1-4GlcNAcb1-3Galb1-4GlcNAcb1-2Mana1-3)Manb1-4GlcNAcb1-4(Fuca1-6)GlcNAcb-Sp19	157.5	76.1118	48.3249
502	GalNAcb1-4(Fuca1-3)(6S)GlcNAcb-Sp8	157.25	12.1209	7.70806
595	Neu5Aca2-3Galb1-4GlcNAcb1-3Galb1-4GlcNAcb1-6(Neu5Aca2-3Galb1-4GlcNAcb1-3Galb1-4GlcNAcb1-3)GalNAca-Sp14	156	6.37704	4.08785
52	GlcNAcb1-2Mana1-6(GlcNAcb1-2Mana1-3)Manb1-4GlcNAcb1-4GlcNAcb-Sp12	155.75	59.8408	38.421
381	Galb1-3GlcNAcb1-3Galb1-4GlcNAcb1-6(Galb1-3GlcNAcb1-3)Galb1-4Glcb-Sp0	154.75	25.0383	16.1798
268	Neu5Aca2-6Galb1-4GlcNAcb-Sp0	152.5	60.3683	39.5858
254	Neu5Aca2-3Galb1-4(Fuca1-3)GlcNAcb-Sp0	152	3.65148	2.40229
363	Galb1-4GlcNAcb1-2Mana1-6(Mana1-3)Manb1-4GlcNAcb1-4GlcNAcb-Sp12	152	15.1217	9.94851
387	GlcNAcb1-2Mana1-6(GlcNAcb1-4(GlcNAcb1-2)Mana1-3)Manb1-4GlcNAcb1-4GlcNAc-Sp21	151	12.5698	8.32437
593	GlcNAcb1-3Galb1-4GlcNAcb1-6(Galb1-3)GalNAca-Sp14	150.75	11.4419	7.58997
278	Neu5Acb2-6GalNAca-Sp8	149.75	10.8743	7.26162
207	Mana1-2Mana1-2Mana1-3Mana-Sp9	148.25	106.259	71.6754
391	GalNAcb1-4(Neu5Aca2-3)Galb1-4GlcNAcb1-3GalNAca-Sp14	146.75	17.8582	12.1692
601	Neu5Aca2-6Galb1-4GlcNAcb1-6(Galb1-3)GalNAca-Sp14	146.75	4.272	2.91107
465	Neu5Aca2-6Galb1-4GlcNAcb1-6(Neu5Aca2-6Galb1-4GlcNAcb1-2)Mana1-6(GlcNAcb1-4)(Neu5Aca2-6Galb1-4GlcNAcb1-4(Neu5Aca2-6Galb1-4GlcNAcb1-2)Mana1-3)Manb1-4GlcNAcb1-4GlcNAcb-Sp21	145.75	7.54431	5.1762
256	Neu5Aca2-3Galb1-4(Fuca1-3)GlcNAcb1-3Galb-Sp8	145.25	5.12348	3.52735
178	GlcNAcb1-6(GlcNAcb1-3)Galb1-4GlcNAcb-Sp8	145	11.5181	7.94352
549	Galb1-4GlcNAcb1-3Galb1-4GlcNAcb1-3Galb1-4GlcNAcb1-3Galb1-4GlcNAcb1-2Mana1-6(Galb1-4GlcNAcb1-3Galb1-4GlcNAcb1-3Galb1-4GlcNAcb1-3Galb1-4GlcNAcb1-2Mana1-3)Manb1-4GlcNAcb1-4GlcNAcb-Sp25	145	4.08248	2.81551
609	Galb1-3GalNAcb1-4(Neu5Aca2-8Neu5Aca2-8Neu5Aca2-3)Galb1-4Glcb-Sp21	144.75	23.6414	16.3326
441	GalNAcb1-6GalNAcb-Sp8	144	16.2686	11.2976
548	GlcNAcb1-3Galb1-4GlcNAcb1-3Galb1-4GlcNAcb1-3Galb1-4GlcNAcb1-2Mana1-6(GlcNAcb1-3Galb1-4GlcNAcb1-3Galb1-4GlcNAcb1-3Galb1-4GlcNAcb1-2Mana1-3)Manb1-4GlcNAcb1-4GlcNAcb-Sp25	143.25	7.32006	5.10999
487	Galb1-3GlcNAcb1-6GalNAca-Sp14	142.5	16.1142	11.3082
518	GalNAca1-3(Fuca1-2)Galb1-4GlcNAcb1-6GalNAc-Sp14	141	27.9881	19.8497
100	Gala1-2Galb-Sp8	140.75	27.7293	19.7011
188	GlcNAcb1-4Galb1-4GlcNAcb-Sp8	140.75	59.6231	42.361
379	Galb1-3GalNAca1-3(Fuca1-2)Galb1-4Glc-Sp0	140.25	41.8041	29.8068
598	Galb1-4GlcNAcb1-3Galb1-3GalNAca-Sp14	140.25	16.3987	11.6925
270	Neu5Aca2-6Galb1-4GlcNAcb1-3Galb1-4(Fuca1-3)GlcNAcb1-3Galb1-4(Fuca1-3)GlcNAcb-Sp0	140	20.4613	14.6152
109	Gala1-4(Gala1-3)Galb1-4GlcNAcb-Sp8	139.25	84.3144	60.5489
405	Galb1-3GlcNAcb1-6Galb1-4GlcNAcb-Sp0	139.25	13.2508	9.51582
398	Neu5Aca2-3Galb1-3GlcNAcb1-3GalNAca-Sp14	139	81.8006	58.8493
194	GlcNAcb1-6Galb1-4GlcNAcb-Sp8	138.5	79.8269	57.6367
241	Neu5Aca2-3Galb1-4(Neu5Aca2-3Galb1-3)GlcNAcb-Sp8	138.5	6.55744	4.73461
529	GlcNAcb1-2 Mana1-6(GlcNAcb1-4)(GlcNAcb1-2Mana1-3)Manb1-4GlcNAcb1-4(Fuca1-6)GlcNAc-Sp21	137	31.2836	22.8348
569	(3S)GlcAb1-3Galb1-4GlcNAcb1-2Mana-Sp0	136.5	48.2252	35.3298
121	Gala1-4Galb1-4GlcNAcb-Sp8	136.25	79.1428	58.0865
355	KDNa2-3Galb1-4(Fuca1-3)GlcNAc-Sp0	136	16.5126	12.1416
46	Neu5Aca2-3(6S)Galb1-4GlcNAcb-Sp8	135.5	13.9881	10.3233
135	Neu5Aca2-6(Galb1-3)GalNAca-Sp8	134.25	7.63217	5.68504
226	GalNAcb1-4(Neu5Aca2-8Neu5Aca2-8Neu5Aca2-3)Galb1-4Glcb-Sp0	134	6.0553	4.51888
563	GlcNAcb1-3Galb1-4GlcNAcb1-3Galb1-4GlcNAcb1-3Galb1-4GlcNAcb1-3Galb1-4GlcNAcb1-2Mana1-6(GlcNAcb1-3Galb1-4GlcNAcb1-3Galb1-4GlcNAcb1-3Galb1-4GlcNAcb1-3Galb1-4GlcNAcb1-2Mana1-3)Manb1-4GlcNAcb1-4GlcNAcb-Sp25	133.5	10.3763	7.77248
251	Neu5Aca2-3Galb1-4(6S)GlcNAcb-Sp8	133	7.16473	5.38701
154	Galb1-4(Fuca1-3)GlcNAcb1-3Galb1-4(Fuca1-3)GlcNAcb1-3Galb1-4(Fuca1-3)GlcNAcb-Sp0	132.75	60.0187	45.2119
301	Neu5Aca2-6Galb1-4GlcNAcb1-2Mana1-6(Galb1-4GlcNAcb1-2Mana1-3)Manb1-4GlcNAcb1-4GlcNAcb-Sp12	132.5	21.0476	15.885
568	(3S)GlcAb1-3Galb1-4GlcNAcb1-3Galb1-4Glc-Sp0	132.5	25.1462	18.9783
510	(6S)(4S)GalNAcb1-4GlcNAc-Sp8	132.25	12.4466	9.41138
407	GalNAcb1-3Gala1-6Galb1-4Glcb-Sp8	131.75	65.9008	50.0196
347	Neu5Aca2-6Galb1-4GlcNAcb1-2Mana1-3Manb1-4GlcNAcb1-4GlcNAc-Sp12	131.25	9.32291	7.10317
511	(6S)GalNAcb1-4GlcNAc-Sp8	131	101.104	77.1786
144	Galb1-3GalNAcb1-4(Neu5Aca2-3)Galb1-4Glcb-Sp0	130	69.2772	53.2902
237	Neu5Aca2-3GalNAcb1-4GlcNAcb-Sp0	129.25	40.8116	31.5757
530	Galb1-4GlcNAcb1-2 Mana1-6(GlcNAcb1-4)(Galb1-4GlcNAcb1-2Mana1-3)Manb1-4GlcNAcb1-4(Fuca1-6)GlcNAc-Sp21	129	29.2347	22.6625
406	Galb1-3GlcNAca1-6Galb1-4GlcNAcb-Sp0	128.75	58.3973	45.3572
382	Galb1-4(Fuca1-3)GlcNAcb1-6(Galb1-3GlcNAcb1-3)Galb1-4Glc-Sp21	128.25	59.7181	46.5638
255	Neu5Aca2-3Galb1-4(Fuca1-3)GlcNAcb-Sp8	126.5	62.153	49.1328
552	Neu5Aca2-8Neu5Gca2-3Galb1-4GlcNAc-Sp0	126	27.4105	21.7543
266	Neu5Aca2-6GalNAcb1-4GlcNAcb-Sp0	125.5	36.3547	28.9679
480	Neu5Aca2-6Galb1-4 GlcNAcb1-6(Neu5Aca2-6Galb1-4GlcNAcb1-3)GalNAca-Sp14	124	14.8099	11.9435
386	Galb1-4GlcNAcb1-6(Galb1-4GlcNAcb1-2)Mana1-6(Galb1-4GlcNAcb1-4(Galb1-4GlcNAcb1-2)Mana1-3)Manb1-4GlcNAcb1-4GlcNAcb-Sp21	123.75	29.0789	23.4981
553	Neu5Gca2-8Neu5Aca2-3Galb1-4GlcNAc-Sp0	123.75	33.2804	26.8932
527	GalNAcb1-4GlcNAcb1-2Mana-Sp0	123.25	14.2683	11.5767
95	GalNAcb1-3(Fuca1-2)Galb-Sp8	122.75	7.27438	5.92618
430	GlcNAcb1-2Mana1-6(GlcNAcb1-4)(GlcNAcb1-2Mana1-3)Manb1-4GlcNAcb1-4GlcNAc-Sp21	121.5	40.1539	33.0485
83	GalNAca1-3(Fuca1-2)Galb1-4(Fuca1-3)GlcNAcb-Sp0	120.5	22.6053	18.7596
561	GalNAcb1-3GlcNAcb-Sp0	120.5	47.7249	39.6057
346	Neu5Aca2-6Galb1-4GlcNAcb1-2Mana1-6Manb1-4GlcNAcb1-4GlcNAc-Sp12	119.25	18.9451	15.8869
163	Galb1-4GlcNAcb1-3Galb1-4GlcNAcb-Sp0	118.75	16.0494	13.5153
452	GalNAcb1-4Galb1-4Glcb-Sp0	118.25	29.1705	24.6685
103	Gala1-3(Fuca1-2)Galb1-4(Fuca1-3)GlcNAcb-Sp0	117.5	52.792	44.9294
440	Neu5Aca2-3Galb1-4GlcNAcb1-3Galb-Sp8	117.25	10.8743	9.27444
494	Gala1-3Galb1-4GlcNAcb1-6GalNAca-Sp14	117.25	83.3042	71.0483
342	GlcNAca1-4Galb1-4GlcNAcb1-3Galb1-4GlcNAcb-Sp0	116.5	5	4.29185
514	(3S)GalNAcb1-4GlcNAc-Sp8	116	7.87401	6.78794
329	Neu5Aca2-6Galb1-4GlcNAcb1-3Galb1-3GlcNAcb-Sp0	115.75	39.3647	34.0084
276	Neu5Aca2-8Neu5Aca2-3Galb1-4Glcb-Sp0	115.5	45.1848	39.121
227	Neu5Aca2-8Neu5Aca2-8Neu5Aca2-3Galb1-4Glcb-Sp0	114	12.49	10.9561
271	Neu5Aca2-6Galb1-4GlcNAcb1-3Galb1-4GlcNAcb-Sp0	114	10.2956	9.03125
599	Neu5Aca2-3Galb1-4GlcNAcb1-3Galb1-4GlcNAcb1-6(Galb1-3)GalNAca-Sp14	113.75	16.0702	14.1276
108	Gala1-3(Fuca1-2)Galb-Sp18	113	46.6976	41.3253
345	Mana1-6(Neu5Aca2-6Galb1-4GlcNAcb1-2Mana1-3)Manb1-4GlcNAcb1-4GlcNAc-Sp12	112.25	8.53913	7.60724
572	Neu5Aca2-8Neu5Aca2-3Galb1-3GalNAcb1-4(Neu5Aca2-3)Galb1-4Glc-Sp21	111.75	35.6125	31.868
308	Neu5Aca2-6Galb1-4GlcNAcb1-2Mana1-6(GlcNAcb1-2Mana1-3)Manb1-4GlcNAcb1-4GlcNAcb-Sp12	110.5	67.6141	61.1892
225	GalNAcb1-4(Neu5Aca2-8Neu5Aca2-8Neu5Aca2-8Neu5Aca2-3)Galb1-4Glcb-Sp0	110.25	21.8689	19.8358
344	Neu5Aca2-6Galb1-4GlcNAcb1-2Mana1-6(Mana1-3)Manb1-4GlcNAcb1-4GlcNAc-Sp12	109.75	8.77021	7.99108
334	GalNAca1-3(Fuca1-2)Galb1-4GlcNAcb1-3Galb1-4GlcNAcb-Sp0	108.75	10.3722	9.53769
218	Neu5Aca2-3Galb1-4GlcNAcb1-3Galb1-4(Fuca1-3)GlcNAcb-Sp0	105.25	6.60177	6.27246
600	Neu5Aca2-6Galb1-4GlcNAcb1-3Galb1-4GlcNAcb1-6(Galb1-3)GalNAca-Sp14	104.5	5.97216	5.71498
279	Neu5Acb2-6Galb1-4GlcNAcb-Sp8	103.75	38.7158	37.3165
252	Neu5Aca2-3Galb1-4(Fuca1-3)(6S)GlcNAcb-Sp8	103.25	23.9635	23.2092
287	Neu5Gca-Sp8	103.25	29.3641	28.4398
478	Neu5Aca2-3Galb1-4GlcNAcb1-6GalNAca-Sp14	103	16.0624	15.5945
211	Mana1-2Mana1-6(Mana1-3)Mana1-6(Mana1-2Mana1-2Mana1-3)Manb1-4GlcNAcb1-4GlcNAcb-Sp12	100.75	38.2481	37.9634
409	Galb1-4GlcNAcb1-6(Neu5Aca2-6Galb1-3GlcNAcb1-3)Galb1-4Glc-Sp21	100.25	28.6051	28.5337
414	GalNAca1-3GalNAcb1-3Gala1-4Galb1-4Glcb-Sp0	99.5	42.8369	43.0522
365	Neu5Aca2-6GlcNAcb1-4GlcNAc-Sp21	99.25	22.9692	23.1428
332	Gala1-4Galb1-4GlcNAcb1-3Galb1-4Glcb-Sp0	99	19.2007	19.3946
384	Galb1-4(Fuca1-3)GlcNAcb1-6(Fuca1-4(Fuca1-2Galb1-3)GlcNAcb1-3)Galb1-4Glc-Sp21	99	12.2474	12.3712
534	GlcNAcb1-3Galb1-4GlcNAcb1-6(GlcNAcb1-3)Galb1-4GlcNAc-Sp0	98	18.1292	18.4991
392	GalNAca1-3(Fuca1-2)Galb1-3GalNAca1-3(Fuca1-2)Galb1-4GlcNAcb-Sp0	97.75	15.4785	15.8348
597	GlcNAcb1-3Galb1-4GlcNAcb1-3Galb1-4GlcNAcb1-3GalNAca-Sp14	96.75	11.8427	12.2405
295	Neu5Aca2-3Galb1-4GlcNAcb1-3Galb1-3GlcNAcb-Sp0	94.5	10.7238	11.3479
589	Galb1-4GlcNAcb1-3Galb1-4GlcNAcb1-6(Galb1-3)GalNAca-Sp14	93	10.8934	11.7134
157	Galb1-4GalNAca1-3(Fuca1-2)Galb1-4GlcNAcb-Sp8	91.5	40.0541	43.775
302	Galb1-4GlcNAcb1-6(Galb1-4GlcNAcb1-3)Galb1-4GlcNAc-Sp0	90.25	22.8674	25.3378
59	Fuca1-2Galb1-3GalNAcb1-3Gala1-4Galb1-4Glcb-Sp9	87	19.9833	22.9693
574	Galb1-4GlcNAcb1-3Galb1-4GlcNAcb1-2Mana1-6(Galb1-4GlcNAcb1-3Galb1-4GlcNAcb1-2Mana1-3)Manb1-4GlcNAcb1-4(Fuca1-6)GlcNAcb-Sp24	86.25	28.418	32.9484
137	Neu5Acb2-6(Galb1-3)GalNAca-Sp8	85.25	75.0039	87.9811
98	GalNAcb1-4GlcNAcb-Sp0	83	157.745	190.054
460	Neu5Aca2-3Galb1-4GlcNAcb1-6(Neu5Aca2-3Galb1-4GlcNAcb1-2)Mana1-6(GlcNAcb1-4)(Neu5Aca2-3Galb1-4GlcNAcb1-2Mana1-3)Manb1-4GlcNAcb1-4GlcNAcb-Sp21	79.5	41.9563	52.7753
470	Neu5Aca2-3Galb1-4GlcNAcb1-6(Neu5Aca2-3Galb1-4GlcNAcb1-3)GalNAca-Sp14	77.5	13.2288	17.0694
512	(3S)GalNAcb1-4(3S)GlcNAc-Sp8	77.5	17.4833	22.5591
235	Neu5Aca2-6(Neu5Aca2-3)GalNAca-Sp8	74.75	241.28	322.783
385	Galb1-3GlcNAcb1-3Galb1-4(Fuca1-3)GlcNAcb1-6(Galb1-3GlcNAcb1-3)Galb1-4Glc-Sp21	74	4.69042	6.3384
242	Neu5Aca2-3Galb1-3(6S)GalNAca-Sp8	73.5	75.0711	102.138
260	Neu5Aca2-3Galb1-4GlcNAcb-Sp8	72	41.6093	57.7907
214	Mana1-2Mana1-2Mana1-6(Mana1-3)Mana-Sp9	71	5.35413	7.54102
324	Neu5Aca2-3Galb1-4GlcNAcb1-2Mana1-6(Neu5Aca2-3Galb1-4GlcNAcb1-2Mana1-3)Manb1-4GlcNAcb1-4GlcNAcb-Sp12	69.75	13.8173	19.8097
265	Neu5Aca2-6GalNAca-Sp8	68.75	66.0524	96.0762
247	Neu5Aca2-3Galb1-3GlcNAcb1-3Galb1-4GlcNAcb-Sp0	66.5	21	31.5789
506	GlcNAcb1-6(GlcNAcb1-2)Mana1-6(GlcNAcb1-4)(GlcNAcb1-4(GlcNAcb1-2)Mana1-3)Manb1-4GlcNAcb1-4(Fuca1-6)GlcNAc-Sp21	64.25	5.79511	9.01963
75	Fuca1-2Galb1-4GlcNAcb-Sp0	63.25	3.77492	5.96825
559	Gala1-3Galb1-4GlcNAcb1-2Mana1-6(Gala1-3Galb1-4GlcNAcb1-2Mana1-3)Manb1-4GlcNAcb1-4GlcNAc-Sp24	63	12.49	19.8254
25	(3S)Galb1-4Glcb-Sp8	57.75	37.1697	64.363
191	GlcNAcb1-4GlcNAcb1-4GlcNAcb-Sp8	57.75	11.0868	19.1979
169	Galb1-4GlcNAcb-Sp8	57	13.2916	23.3186
591	Neu5Aca2-3Galb1-4GlcNAcb1-3Galb1-4GlcNAcb1-3GalNAca-Sp14	56.5	15.7586	27.8913
212	Mana1-2Mana1-6(Mana1-2Mana1-3)Mana1-6(Mana1-2Mana1-2Mana1-3)Manb1-4GlcNAcb1-4GlcNAcb-Sp12	49.25	55.8055	113.311
538	GlcNAcb1-3Galb1-4GlcNAcb1-2Mana1-6(GlcNAcb1-3Galb1-4GlcNAcb1-2Mana1-3)Manb1-4GlcNAcb1-4GlcNAcb-Sp12	48.25	31.5423	65.3726
603	GlcNAcb1-6(Neu5Aca2-3Galb1-3)GalNAca-Sp14	38.25	6.07591	15.8847
508	Galb1-3GlcNAca1-3Galb1-4GlcNAcb-Sp8	36.75	84.425	229.728
56	Neu5Aca2-6Galb1-4GlcNAcb1-2Mana1-6(Neu5Aca2-6Galb1-4GlcNAcb1-2Man-a1-3)Manb1-4GlcNAcb1-4GlcNAcb-Sp21	34.25	20.2711	59.1856
81	Fucb1-3GlcNAcb-Sp8	33.75	20.0728	59.4749
380	Galb1-3GalNAca1-3(Fuca1-2)Galb1-4GlcNAc-Sp0	32.5	11.2694	34.6752
189	GlcNAcb1-4GlcNAcb1-4GlcNAcb1-4GlcNAcb1-4GlcNAcb1-4GlcNAcb1-Sp8	30.75	14.0801	45.789
258	Neu5Aca2-3Galb1-4GlcNAcb1-3Galb1-4GlcNAcb1-3Galb1-4GlcNAcb-Sp0	29.5	25.3311	85.8683
49	Neu5,9Ac2a2-6Galb1-4GlcNAcb-Sp8	27.5	42.0357	152.857
404	Gala1-3Galb1-4GlcNAcb1-3GalNAca-Sp14	24.75	16.9386	68.4388
428	Galb1-4GlcNAcb1-6(Fuca1-2Galb1-3GlcNAcb1-3)Galb1-4Glc-Sp21	23.5	23.615	100.489
34	(3S)Galb1-4(6S)GlcNAcb-Sp0	17.25	60.9993	353.619
4	GalNAca-Sp8	4.5	11.619	258.199
10	Neu5Aca-Sp11	-42.25	18.246	-43.1858
